# Supplementary material for: Raw data of the effects of Chlorogenic acid in 3-Nitropropionic acid induced toxicity and genotoxicity
Source: Data Brief. 2017 Jul 12;14:123–31. doi: 10.1016/j.dib.2017.07.004 (PMC5567390; doi:10.1016/j.dib.2017.07.004)
Supplement: Supplementary file 1 — Supplementary material [file mmc1.zip]

Archive with 7 entries (7 files):
- COI Norberto Alarcon.pdf
- COI Saul Flores.pdf
- COI Bellido Belen.pdf
- COI Elizabeth Hernndez.pdf
- COI Garca Bores.pdf
- COI Guillermo Avila.pdf
- COI Mendoza E.pdf
